# Supplementary material for: Theoretical Study on the High HER/OER Electrocatalytic Activities of 2D GeSi, SnSi, and SnGe Monolayers and Further Improvement by Imposing Biaxial Strain or Doping Heteroatoms
Source: Molecules. 2022 Aug 10;27(16):5092. doi: 10.3390/molecules27165092 (PMC9415490; doi:10.3390/molecules27165092)
Supplement: Supplementary file 1 [file molecules-27-05092-s001.zip]

Archive with 1 entries (1 files):
- molecules-1832949-supplementary.pdf
